# Supplementary material for: TOPK Suppresses the CD8+ T Cell Antitumor Immunity via Modulation of IRF5 Expression
Source: Cancer Commun (Lond). 2026 Mar 20;46:0021. doi: 10.34133/cancomm.0021 (PMC13003159; doi:10.34133/cancomm.0021)
Supplement: Supplementary 1 — Figs. S1 to S16 Tables S1 and S2 [file cancomm.0021.f1.zip]

Archive with 2 entries (2 files):
- 00173-Supplementary Materials-final.docx
- 00173-Supplementary Tables-final.xlsx
