# Supplementary material for: TOPK Suppresses the CD8+ T Cell Antitumor Immunity via Modulation of IRF5 Expression
Source: Cancer Commun (Lond). 2026 Mar 20;46:0021. doi: 10.34133/cancomm.0021 (PMC13003159; doi:10.34133/cancomm.0021)
Supplement: Supplementary 1 — Figs. S1 to S16 Tables S1 and S2 [file cancomm.0021.f1.zip › 00173-Supplementary Tables-final.xlsx]

## Sheet: Supplementary Table S1
Supplementary Table S1. Antibodies used in this study.
Antibody	Dilution	Cat.no	Supplier
Flow cytometry
Brilliant Violet 421™ Donkey anti-rabbit IgG (minimal x-reactivity) antibody	1:20	406410	BioLegend
Spark NIR™ 685 anti-mouse CD3 antibody	1:50	100262	BioLegend
Brilliant Violet 570™ anti-mouse CD8a antibody	1:50	100740	BioLegend
PE anti-mouse/rat/human FOXP3 antibody	1:50	320008	BioLegend
FITC anti-mouse CD4 antibody	1:50	100406	BioLegend
PerCP/Cyanine5.5 anti-mouse TCR γ/δ Antibody	1:50	118118	BioLegend
APC anti-mouse IFN-γ Antibody	1:50	505810	BioLegend
APC/Fire™ 810 anti-mouse CD45 Antibody	1:50	103174	BioLegend
Brilliant Violet 650™ anti-mouse CD19	1:50	115541	BioLegend
PE/Fire™ 640 anti-mouse F4/80 Recombinant Antibody	1:50	157320	BioLegend
Brilliant Violet 785™ anti-mouse CD86 Antibody	1:50	105043	BioLegend
PE/Cyanine7 anti-mouse CD206 (MMR) Antibody	1:50	141720	BioLegend
APC anti-mouse CD11c Antibody	1:50	117310	BioLegend
Spark YG™ 593 anti-mouse Ly-6G Antibody	1:50	127668	BioLegend
PerCP/Fire™ 806 anti-mouse/human CD11b Antibody	1:50	101294	BioLegend
Brilliant Violet 605™ anti-mouse NK-1.1	1:50	108739	BioLegend
PE/Dazzle™ 594 anti-mouse Perforin Antibody	1:50	154316	BioLegend
PE anti-mouse Granzyme A Antibody	1:50	149704	BioLegend
PE/Cyanine7 anti-mouse TNF-α Antibody	1:50	506324	BioLegend
PE anti-mouse IRF5 Antibody	1:50	158604	BioLegend
APC/Fire™ 810 anti-human CD8 Antibody	1:50	344764	BioLegend
Brilliant Violet 605™ anti-human IFN-γ Antibody	1:50	506542	BioLegend
APC anti-human Granzyme A Antibody	1:50	507220	BioLegend
PE/Cyanine7 anti-human/mouse Granzyme B Recombinant Antibody	1:50	372214	BioLegend
PE anti-human Perforin Antibody	1:50	308106	BioLegend
PerCP/Cyanine5.5 anti-human TNF-α Antibody	1:50	502926	BioLegend
APC anti-mouse CD96 (TACTILE) Antibody	1:50	131712	BioLegend
PE/Cyanine5 anti-mouse CD69 Antibody	1:50	104510	BioLegend
Brilliant Violet 421™ anti-mouse CD28 Antibody	1:50	102127	BioLegend
Brilliant Violet 605™ anti-mouse CD152 Antibody	1:50	106323	BioLegend
Brilliant Violet 650™ anti-mouse CD223 (LAG-3) Antibody	1:50	125227	BioLegend
Brilliant Violet 711™ anti-mouse CD279 (PD-1) Antibody	1:50	135231	BioLegend
Brilliant Violet 785™ anti-mouse CD226 (DNAM-1) Antibody	1:50	133611	BioLegend
PE/Cyanine7 anti-mouse CD366 (Tim-3) Antibody	1:50	119716	BioLegend
Anti-PBK/SPK antibody	1:500	ab236872	Abcam
Anti-IRF2 antibody	1:500	ab124744	Abcam
IRF5 Monoclonal Antibody (ALYSCLN), eFluor™ 660, eBioscience™	1:20	50-9698-42	Thermo Fisher
Granzyme B Monoclonal Antibody (NGZB), FITC, eBioscience™	1:400	11-8898-82	Thermo Fisher
TIGIT Monoclonal Antibody (GIGD7), PerCP-eFluor™ 710, eBioscience™	1:20	46-9501-82	Thermo Fisher
Western blot
Anti-PBK/SPK antibody	1:1000	ab236872	Abcam
SPI1 Monoclonal antibody	1:6000	66618-2-Ig	Proteintech
SP1 Polyclonal antibody	1:8000	21962-1-AP	Proteintech
P53 Polyclonal antibody	1:3000	10442-1-AP	Proteintech
JUN Polyclonal antibody	1:3000	24909-1-AP	Proteintech
NF-κB p65 Recombinant monoclonal antibody	1:10000	80979-1-RR	Proteintech
Lamin B1 Antibody (A-11)	1:1000	sc-377000	Santa Cruz
Anti-IRF5 antibody	1:1000	ab181553	Abcam
Anti-IRF2 antibody	1:500	ab124744	Abcam
GAPDH Antibody	1:2000	48142	SAB
HRP, Goat Anti-Rabbit IgG antibody	1:50000	A21020	Abbkine
HRP-conjugated Goat anti-Mouse IgG (H+L) antibody	1:5000	AS003	ABclonal
IHC
Anti-CD8 alpha antibody	1:1000	ab245118	Abcam
Anti-PBK/SPK antibody	1:4000	ab236872	Abcam

## Sheet: Supplementary Table S2
Supplementary Table S2. Primers used in this study.
Primer	Sense（5'-3'）	Antisense（5'-3'）
qPCR
Cd45	TGGGTCACTTGGTCGTCTTC	AGCGTGGATAACACACCTGG
IRF5	TACCTCTCCTGGGTTGGTGG	GGATGGACTGGTTCATGGCA
PCR
Topk global knockout-validation-WT	GTGGCTCAGCACAGAATCATAA	ATTCCCAGCACATTTATCAGG
Topk global knockout-validation-KO	GTGGCTCAGCACAGAATCATAA	AACTTTGAAATGAGAGGCCATT
Cre validation	CATATTGGCAGAACGAAAACGC	CCTGTTTCACTATCCAGGTTACGG
Flox validation	GTGTGATCTCCCCAAATAGAACCAA	GACTTCTGCAACTCTCATGGTAAT
Cd8CreTopkfl/fl validation	GTGTGATCTCCCCAAATAGAACCAA	ATACAAGAAAAGCAGGAGACATGGA
